# Supplementary material for: Human Microbiome Mixture Analysis Using Weighted Quantile Sum Regression
Source: Int J Environ Res Public Health. 2022 Dec 21;20(1):94. doi: 10.3390/ijerph20010094 (PMC9819204; doi:10.3390/ijerph20010094)
Supplement: Supplementary file 1 [file ijerph-20-00094-s001.zip]

Archive with 1 entries (1 files):
- ijerph-2043630-supplementary.pdf
